# Supplementary material for: The inflammasome adaptor protein ASC promotes amyloid deposition in cryopyrin-associated periodic syndromes
Source: EMBO Mol Med. 2024 Dec 5;17(1):41–53. doi: 10.1038/s44321-024-00176-1 (PMC11731034; doi:10.1038/s44321-024-00176-1)
Supplement: Supplementary file 2 — Source data Fig. 1 [file 44321_2024_176_MOESM2_ESM.zip]

Archive with 39 entries (28 files):
- Figure 1/
- Figure 1/1H/
- Figure 1/1F/
- Figure 1/1G/
- Figure 1/1I/
- Figure 1/1K/
- Figure 1/1B/
- Figure 1/1E/
- Figure 1/1D/
- Figure 1/1C/
- Figure 1/1J/
- Figure 1/1H/Figure 1H.xls
- Figure 1/1F/Figure 1F.xls
- Figure 1/1G/06 PYCARD KO SPLEEN.tif
- Figure 1/1G/04 PYCARD KO LIVER.tif
- Figure 1/1G/05 PYCARD KO KIDNEY.tif
- Figure 1/1G/02 KIDNEY C57.tif
- Figure 1/1G/03 SPLEEN C57.tif
- __MACOSX/Figure 1/1G/._03 SPLEEN C57.tif
- Figure 1/1G/01 LIVER C57.tif
- __MACOSX/Figure 1/1G/._01 LIVER C57.tif
- Figure 1/1I/Figure 1I.xls
- Figure 1/1K/18D LUNG.tif
- Figure 1/1K/18D KIDNEY.tif
- __MACOSX/Figure 1/1K/._18D KIDNEY.tif
- Figure 1/1K/18D CASEIN KIDNEY.tif
- __MACOSX/Figure 1/1K/._18D CASEIN KIDNEY.tif
- Figure 1/1K/10D LUNG.tif
- __MACOSX/Figure 1/1K/._10D LUNG.tif
- Figure 1/1K/10D KIDNEY.tif
- __MACOSX/Figure 1/1K/._10D KIDNEY.tif
- Figure 1/1B/DUODENUM ASC.tif
- Figure 1/1B/DUODENUM CONGO RED.tif
- __MACOSX/Figure 1/1B/._DUODENUM CONGO RED.tif
- Figure 1/1E/Figure 1E.xls
- Figure 1/1D/Figure 1D.xls
- Figure 1/1C/Figure 1C.xls
- __MACOSX/Figure 1/1C/._Figure 1C.xls
- Figure 1/1J/Figure 1J.xls
