# Supplementary material for: The inflammasome adaptor protein ASC promotes amyloid deposition in cryopyrin-associated periodic syndromes
Source: EMBO Mol Med. 2024 Dec 5;17(1):41–53. doi: 10.1038/s44321-024-00176-1 (PMC11731034; doi:10.1038/s44321-024-00176-1)
Supplement: Supplementary file 2 — Source data Fig. 1 [file 44321_2024_176_MOESM2_ESM.zip › Figure 1/1H/Figure 1H.xls]

## Sheet: Read me
Figure 1H
Concentration of SAA (ng/ml)

## Sheet: Figure 1H
C57 5 days		Pycard KO 5 days			C57 25 days		Pycard KO 25 days
Saline	Casein	Saline	Casein		Saline	Casein	Saline	Casein
360.54	3126.78	104.109	2723.61		108.531	2353.34	276.539	2333.1
343.771	3193.15	125.071	2150.66		109.144	2932.17	106.691	2374.8
	3238.57		2913.66		63.156	2590.02	131.218	1908.18
	3190.36		2817.94		352.571	2540.35	58.864	1464.24
	2987.03		2811.65			2621.91		1747.53
	2846.59		1861.39			2644.59		1873.23
						2529.32		1855.45
						2533		1849.31
						2804.02		1873.23
								2040.62
