# Supplementary material for: The inflammasome adaptor protein ASC promotes amyloid deposition in cryopyrin-associated periodic syndromes
Source: EMBO Mol Med. 2024 Dec 5;17(1):41–53. doi: 10.1038/s44321-024-00176-1 (PMC11731034; doi:10.1038/s44321-024-00176-1)
Supplement: Supplementary file 2 — Source data Fig. 1 [file 44321_2024_176_MOESM2_ESM.zip › Figure 1/1F/Figure 1F.xls]

## Sheet: Read me
Figure 1F
Number of total gated cells (cell count)
Number of cells with ASC oligomers (cell count)

## Sheet: Figure 1F
		Lymphocytes			Neutrophils			Monocytes
		Total gated cells	Cells with ASC oligomer	%	Total gated cells	Cells with ASC oligomer	%	Total gated cells	Cells with ASC oligomer	%
	Healthy volunteer 1	5194	26	0.5	8304	80	0.96	700	4	0.57
	Healthy volunteer 2	9982	32	0.32	19409	150	0.77	1756	25	1.42
	Healthy volunteer 3	14715	5	0.034	26511	27	0.1	3402	14	0.41
	Healthy volunteer 4	18831	14	0.074	18789	27	0.14	1620	8	0.49
	Healthy volunteer 5	14042	18	0.13	14545	26	0.18	1242	4	0.32
	CAPS patient NLRP3 p.D303N	7886	217	2.75	27558	592	2.15	1482	201	13.56
	CAPS patient NLRP3 p.R260W	12103	393	3.25	48197	983	2.04	3721	305	8.2
	CAPS patient NLRP3 p.T348M	12423	677	5.45	17731	248	1.4	1294	133	10.34
	CAPS patient NLRP3 p.A349T	20563	248	1.21	12536	59	0.47	3661	304	8.3
	CAPS patient NLRP3 p.A349T	12327	130	1.05	18273	51	0.28	1686	206	12.223
