# Supplementary material for: The inflammasome adaptor protein ASC promotes amyloid deposition in cryopyrin-associated periodic syndromes
Source: EMBO Mol Med. 2024 Dec 5;17(1):41–53. doi: 10.1038/s44321-024-00176-1 (PMC11731034; doi:10.1038/s44321-024-00176-1)
Supplement: Supplementary file 2 — Source data Fig. 1 [file 44321_2024_176_MOESM2_ESM.zip › Figure 1/1I/Figure 1I.xls]

## Sheet: Read me
Figure 1I
Concentration of IL-1b (pg/ml)
Concentration of IL-6 (pg/ml)

## Sheet: Figure 1I
Concentration of IL-1b (pg/ml)					Concentration of IL-6 (pg/ml)
C57 5 days		Pycard KO 5 days			C57 5 days		Pycard KO 5 days
Saline	Casein	Saline	Casein		Saline	Casein	Saline	Casein
0	10.411	0	0		0	46.584	0	25.146
0	5.949	0	0		0	32.781	0	50.291
0	0	0	0		0	44.858	0	119.926
					0	70.738	0	0
						10.352		7.737
						91.442		73.503
						94.893		88.977
						18.979		9.671
						31.056		38.686
								40.62
