# Supplementary material for: The inflammasome adaptor protein ASC promotes amyloid deposition in cryopyrin-associated periodic syndromes
Source: EMBO Mol Med. 2024 Dec 5;17(1):41–53. doi: 10.1038/s44321-024-00176-1 (PMC11731034; doi:10.1038/s44321-024-00176-1)
Supplement: Supplementary file 2 — Source data Fig. 1 [file 44321_2024_176_MOESM2_ESM.zip › Figure 1/1E/Figure 1E.xls]

## Sheet: Read me
Figure 1E
Number of total gated cells (cell count)
Number of cells with ASC oligomers (cell count)
Mean fluorescence intensity (MFI) for NLRP3 expression

## Sheet: Figure 1E
	Total gated cells (number of cells)				Total gated cells (number of cells)
NLRP3 MFI	NLRP3 WT				NLRP3 p.Q306H
300.25	477	371	471	899	952	906	908	873	678	1380
564	731	636	660	1218	1004	1100	1163	944	916	1620
1063.25	875	897	620	1517	835	1204	1107	833	934	1276
2023.75	953	1053	662	1727	429	783	992	511	946	598
3693	694	980	509	1992	83	242	491	192	545	151
	Cells with ASC oligomer (number of cells)				Cells with ASC oligomer (number of cells)
NLRP3 MFI	NLRP3 WT				NLRP3 p.Q306H
300.25	50	35	65	138	379	245	368	383	213	507
564	48	59	67	158	654	519	686	606	343	916
1063.25	70	106	73	253	699	869	887	651	652	998
2023.75	113	121	74	400	369	647	883	424	835	489
3693	163	236	92	653	69	200	437	150	500	115
	% of cells with ASC oligomer				% of cells with ASC oligomer
NLRP3 MFI	NLRP3 WT				NLRP3 p.Q306H
300.25	10.4822	9.43396	13.8004	15.3504	39.8109	27.0419	40.5286	43.8717	31.4159	36.7391
564	6.56635	9.27673	10.1515	12.9721	65.1394	47.1818	58.9854	64.1949	37.4454	56.5432
1063.25	8	11.8172	11.7742	16.6777	83.7126	72.1761	80.1265	78.1513	69.8073	78.2132
2023.75	11.8573	11.491	11.1782	23.1616	86.014	82.6309	89.0121	82.9746	88.2664	81.7726
3693	23.487	24.0816	18.0747	32.7811	83.1325	82.6446	89.002	78.125	91.7431	76.1589
Represented value in the Figure 1E:
	(% of cells with ASC oligomer)–(% of cells with basal ASC oligomer)				(% of cells with ASC oligomer)–(% of cells with basal ASC oligomer)
NLRP3 MFI	NLRP3 WT				NLRP3 p.Q306H
300.25	0	0	0	0	24.2109	11.4419	24.9286	28.2717	15.8159	21.1391
564	0	0	0	0	49.5394	31.5818	43.3854	48.5949	21.8454	40.9432
1063.25	0	0	0	1.1	68.1126	56.5761	64.5265	62.5513	54.2073	62.6132
2023.75	0	0	0	7.6	70.414	67.0309	73.4121	67.3746	72.6664	66.1726
3693	7.88703	8.48163	2.47466	17.1811	67.5325	67.0446	73.402	62.525	76.1431	60.5589
