# Supplementary material for: The inflammasome adaptor protein ASC promotes amyloid deposition in cryopyrin-associated periodic syndromes
Source: EMBO Mol Med. 2024 Dec 5;17(1):41–53. doi: 10.1038/s44321-024-00176-1 (PMC11731034; doi:10.1038/s44321-024-00176-1)
Supplement: Supplementary file 2 — Source data Fig. 1 [file 44321_2024_176_MOESM2_ESM.zip › Figure 1/1D/Figure 1D.xls]

## Sheet: Read me
Figure 1D
Number of cells with NLRP3 puncta distribution (cell count)
Number of total cells (cell count)

## Sheet: Figure 1D
Number of total cells counted	Number of cells with NLRP3 WT puncta distribution	Percentage of cells as represented in the figure	Number of total cells counted	Number of cells with NLRP3 p.Q308H puncta distribution	Percentage of cells as represented in the figure
54	4	7.40741	51	19	37.2549
53	8	15.0943	42	15	35.7143
44	5	11.3636	46	15	32.6087
41	5	12.1951	69	21	30.4348
48	4	8.33333	52	21	40.3846
