# Supplementary material for: The inflammasome adaptor protein ASC promotes amyloid deposition in cryopyrin-associated periodic syndromes
Source: EMBO Mol Med. 2024 Dec 5;17(1):41–53. doi: 10.1038/s44321-024-00176-1 (PMC11731034; doi:10.1038/s44321-024-00176-1)
Supplement: Supplementary file 2 — Source data Fig. 1 [file 44321_2024_176_MOESM2_ESM.zip › Figure 1/1C/Figure 1C.xls]

## Sheet: Readme
Figure 1C
Concentration measurament of plasma SAA in CAPS patient (mg/l)

## Sheet: Figure 1C
	Date	SAA (mg/l)
	2017-08-03	198
	2017-09-08	79.8
	2017-11-02	156
	2018-02-19	1
	2018-04-03	0.9
	2018-06-05	2.5
	2018-08-01	1.7
