# Supplementary material for: The inflammasome adaptor protein ASC promotes amyloid deposition in cryopyrin-associated periodic syndromes
Source: EMBO Mol Med. 2024 Dec 5;17(1):41–53. doi: 10.1038/s44321-024-00176-1 (PMC11731034; doi:10.1038/s44321-024-00176-1)
Supplement: Supplementary file 2 — Source data Fig. 1 [file 44321_2024_176_MOESM2_ESM.zip › Figure 1/1J/Figure 1J.xls]

## Sheet: Read me
Figure 1J
Concentration of SAA (ng/ml)

## Sheet: Figure 1J
Control	7d	10d	14d	18d
0	67.472	595.376	39.962	116.411
0	140.446	598.271	16.506	90.928
	101.642	809.375	30.1163	105.697
